# Supplementary material for: Direct and Inverted Repeat stimulated excision (DIRex): Simple, single-step, and scar-free mutagenesis of bacterial genes
Source: PLoS One. 2017 Aug 30;12(8):e0184126. doi: 10.1371/journal.pone.0184126 (PMC5576700; doi:10.1371/journal.pone.0184126)
Supplement: S2 Table — (XLSX) [file pone.0184126.s006.xlsx]

## Sheet: Table S2 - Oligos
Oligo name	Oligo sequencea	Comment	Figureb
cat-midF	CGACGATTTCCGGCAGTTTC	Used with Acatsac3 as template and one of the locus specific primers to generate 'cat-sacB-amilCP and one of the homology arms/ direct repeat sequences	4 – 6, S1 and S2
cat-midR2	GCCGACATGGAAGCCATCAC	Used with Acatsac1 as template and one of the locus specific primers to generate one of the homology arms/ direct repeat sequences and amilCP-cat'	4 – 6, S1 and S2
40-20-rP1	AGAGCCCGCCAGCGTGCCGTCGCGAGAAATATCGGTACACaGTACATGTTTCAGGCCGACGGTGTAGGCTGGAGCTGCTTC	61 nt 5' homology tail, wt variant (L169) 41 nt from 5' end (-->20 bp DR when used with 169-fP1)	4, 6D – E, S1
40-25-rP1	AGAGCCCGCCAGCGTGCCGTCGCGAGAAATATCGGTACACaGTACATGTTTCAGGCCGACGGGGAGGTGTAGGCTGGAGCTGCTTC	66 nt 5' homology tail, wt variant (L169) 41 nt from 5' end (-->25 bp DR when used with 169-fP1)	4, 6D – E, S1
40-30-rP1	AGAGCCCGCCAGCGTGCCGTCGCGAGAAATATCGGTACACaGTACATGTTTCAGGCCGACGGGGAGATAGGGTGTAGGCTGGAGCTGCTTC	71 nt 5' homology tail, wt variant (L169) 41 nt from 5' end (-->30 bp DR when used with 169-fP1)	4, 6D – E, S1
20-20-rP1	GCGAGAAATATCGGTACACaGTACATGTTTCAGGCCGACGGTGTAGGCTGGAGCTGCTTC	40 nt 5' homology tail, wt variant (L169) 20 nt from 5' end (-->20 bp DR when used with 169-fP1)	4, 6D – E, S1
15-25-rP1	AAATATCGGTACACaGTACATGTTTCAGGCCGACGGGGAGGTGTAGGCTGGAGCTGCTTC	40 nt 5' homology tail, wt variant (L169) 15 nt from 5' end (-->25 bp DR when used with 169-fP1)	4, 6D – E, S1
10-30-rP1	TCGGTACACaGTACATGTTTCAGGCCGACGGGGAGATAGGGTGTAGGCTGGAGCTGCTTC	40 nt 5' homology tail, wt variant (L169) 10 nt from 5' end (-->30 bp DR when used with 169-fP1)	4, 6D – E, S1
169-fP1	CTGGTGGAGACCTATCTCCCCGTCGGCCTGAAACATGTACGTGTAGGCTGGAGCTGCTTC	40 nt homology tail ending just next to the mutant position.	4, 6D – E, S1
DELssrA-fP1	CGCGAGCGGTAAATCGTTGAAGATAAGAAGATACGGGGGC*AATAAAACAAGGGGTGTGTAGGCTGGAGCTGCTTC	generation of S. enterica ΔssrA	5A
DELssrA-rP1	GAAAAAGGGGCTACGTTTTCACGTAACCCCTTGTTTTATT*GCCCCCGTATCTTCTGTGTAGGCTGGAGCTGCTTC	generation of S. enterica ΔssrA	5A
DELPgal-fP1	ATTCCCAGGCGCGTAACGCGCCTTTTTTTCGGATAAAAAG*TTCCATACCATAGGCGTGTAGGCTGGAGCTGCTTC	generation of S. enterica ΔPgal	5B
DELPgal-rP1	ATACTCTCATAATTCGCTCCGTTAAGCCTATGGTATGGAA*CTTTTTATCCGAAAAGTGTAGGCTGGAGCTGCTTC	generation of S. enterica ΔPgal	5B
DELaraCBAD-fP1	ATCAACGCGCCCCCCATGGGACGCGTTTTTAGAGGCATTA*ATAAAAAGTGAATGATGTGTAGGCTGGAGCTGCTTC	generation of S. enterica ΔaraCBAD	5C
DELaraCBAD-rP1	CGGCTTATGACATCTTTGTGGACACATCATTCACTTTTTAT*TAATGCCTCTAAAAAGTGTAGGCTGGAGCTGCTTC	generation of S. enterica ΔaraCBAD	5C
Eco_DELaraFGH-fP1	CTATTGACTGGTTAAAAAGAAGACATCCCGCATGGGTACC*TGCTTTTTTCTGCAAGTGTAGGCTGGAGCTGCTTC	generation of E. coli ΔaraFGH	5D
Eco_DELaraFGH-rP1	TATGGTGGGAAAAAACGCTAAATTGTTGCAGAAAAAAGCA*GGTACCCATGCGGGAGTGTAGGCTGGAGCTGCTTC	generation of E. coli ΔaraFGH	5D
Sty_ParaEf_P106f-P1	TTTTTATGATCTCATTAGCATAGTCCATATTGTGGG*TTTACGGCTAGCTCAGTCCTAGGTATAGTGCTAGCGATAGGTGTAGGCTGGAGCTGCTTC	generation of S. enterica ΔParaE::J23106	5E
Sty_ParaEr_P106r-P1	GTCATGATTAATAGAGACCATATTTTCCTGCCACAACAGA*CTATCGCTAGCACTATACCTAGGACTGAGCTAGCCGTAAAGTGTAGGCTGGAGCTGCTTC	generation of S. enterica ΔParaE::J23106	5E
Eco_ParaEf_P106f-P1	TTTTATACCTGTAGATCATCATAATCCATATCATGGTTAT*TTTACGGCTAGCTCAGTCCTAGGTATAGTGCTAGCGATAGGTGTAGGCTGGAGCTGCTTC	generation of E. coli ΔParaE::J23106	5E
Eco_ParaEr_P106r-P1	TTCCGTATTGATAGTAACCATTTTTTCCTGCCAGCAGAGA*CTATCGCTAGCACTATACCTAGGACTGAGCTAGCCGTAAAGTGTAGGCTGGAGCTGCTTC	generation of E. coli ΔParaE::J23106	5E
DELgalE-Tlux-fP1	AGTATTGGTTACAGGTGGTAGCGGTTACATTGGAAGTCAT*AAATAATAAAAAAGCCGGATTAATAATCTGGCTTTTTATATTCTCTGTGTAGGCTGGAGCTGCTTC	generation of S. enterica ΔgalE::Tlux	5F
DELgalE-Tlux-rP1	CTTAATCTGGGTATCCCTGCGGATGGCGTGACTGCCAGTG*AGAGAATATAAAAAGCCAGATTATTAATCCGGCTTTTTTATTATTTGTGTAGGCTGGAGCTGCTTC	generation of S. enterica ΔgalE::Tlux	5F
hisA-R169-rP1	AGAGCCCGCCAGCGTGCCGTCGCGAGAAATATCGGTACACcGTACATGTTTCAGGCGTGTAGGCTGGAGCTGCTTC	31 nt DR sequence in hisA containing R169	6B
hisA-R169-fP1	CTGGTGGAGACCTATCTCCCCGTCGGCCTGAAACATGTACgGTGTACCGATATTTCGTGTAGGCTGGAGCTGCTTC	31 nt DR sequence in hisA containing R169	6B
hisA-L169-rP1	AGAGCCCGCCAGCGTGCCGTCGCGAGAAATATCGGTACACaGTACATGTTTCAGGCGTGTAGGCTGGAGCTGCTTC	31 nt DR sequence in hisA containing L169	6B and S1
hisA-L169-fP1	CTGGTGGAGACCTATCTCCCCGTCGGCCTGAAACATGTACtGTGTACCGATATTTCGTGTAGGCTGGAGCTGCTTC	31 nt DR sequence in hisA containing L169	6B and S1
40-25-fP1	CTGGTGGAGACCTATCTCCCCGTCGGCCTGAAACATGTACgGTGTACCGATATTTCTCGCGACGGCGTGTAGGCTGGAGCTGCTTC	Similar to 40-20-rP1, but the homology is directed towards the other strand and on the other side of the mutant position.	6C
169-rP1	AGAGCCCGCCAGCGTGCCGTCGCGAGAAATATCGGTACACGTGTAGGCTGGAGCTGCTTC	Similar to 169-fP1, but the recombinogenic tail is directed towards the other strand and other side of the mutant position.	6C
clpA-T354Mv2-fP1	ATTACCGAGCCTTCGGTGGAAGAGAtGGTGCAAATTATCAACGGCTTGAAAGTGTAGGCTGGAGCTGCTTC	generation of clpA mutation in ter proximal DR	S2C
clpA-354-rP1	CGCTTCGTACTTAGGTTTCAAGCCGTTGATAATTTGCACCGTGTAGGCTGGAGCTGCTTC	generation of clpA mutation in ter proximal DR	S2C
clpA-T354Mv2-rP1	TTTCAAGCCGTTGATAATTTGCACCaTCTCTTCCACCGAAGGCTCGGTAATGTGTAGGCTGGAGCTGCTTC	generation of clpA mutation in ori proximal DR	S2D
clpA-354-fP1	TTCCAGAAAATTGATATTACCGAGCCTTCGGTGGAAGAGAGTGTAGGCTGGAGCTGCTTC	generation of clpA mutation in ori proximal DR	S2D
rpoS-R141Cv2-fP1	CACCAGGTTGCGTATGTTGAGAAGCaGAACCCGCGTTCCGGGTCAAACTTCGTGTAGGCTGGAGCTGCTTC	generation of rpoS mutation in ter proximal DR	S2E
rpoS-141-rP1	TATCCGTGCAGTCGAGAAGTTTGACCCGGAACGCGGGTTCGTGTAGGCTGGAGCTGCTTC	generation of rpoS mutation in ter proximal DR	S2E
rpoS-141-fP1	ATTGTCTGGCGAATCCACCAGGTTGCGTATGTTGAGAAGCGTGTAGGCTGGAGCTGCTTC	generation of rpoS mutation in ori proximal DR	S2F
rpoS-R141Cv2-rP1	GAAGTTTGACCCGGAACGCGGGTTCtGCTTCTCAACATACGCAACCTGGTGGTGTAGGCTGGAGCTGCTTC	generation of rpoS mutation in ori proximal DR	S2G
rpoS_test_Fwd	ATATCCCAGCAGACCGAAAC
rpoS_test_Rev	ACGCGGAATTTGATGAGAAC
clpA_test_Fwd	GATTGCACCATTTACTCGCT
clpA_test_Rev	ACTTCAGTTTTCCCTACGCC
tmRNA_scrnF	ATTGTTCCAGGCATGATCGC	PCR verification and sequencing of ΔssrA
tmRNA_scrnR	TTCTTCTGCGCCACCACATC	PCR verification and sequencing of ΔssrA
del_araBADC_contr_F	CGTGGCAGGGACATTATGA	PCR verification and sequencing of ΔaraCBAD
del_araBADC_contr_R	TTGCATAGTGTGTCCGTCA	PCR verification and sequencing of ΔaraCBAD
Eco_ParaEscrnF	TGGCTGGCGCGTTAATTCATT	PCR verification and sequencing of E. coli ΔParaE::J23106
Eco_ParaEscrnR	CCGCGTATCCCGCAAAGAAC	PCR verification and sequencing of E. coli ΔParaE::J23106
Sty_ParaEscrnF	CCGAAAAAACTGATAAAGCCCTG	PCR verification and sequencing of S. enterica ΔParaE::J23106
Sty_ParaEscrnR	ACGCCGATATCCAGACCAAATA	PCR verification and sequencing of S. enterica ΔParaE::J23106
Eco_araFHscrnF	TGCAACGAAGAACAGCCAACC	PCR verification and sequencing of ΔaraFGH
Eco_araFHscrnR	TGCAACGAAGAACAGCCAACC	PCR verification and sequencing of ΔaraFGH
ST_galE_fwd	CTGTTGACCACGAAATCCCTCT	PCR verification and sequencing of ΔPgal and ΔgalE::Tlux
ST_galE_rev	CACACAAGAAGCAGTCCGGAT	PCR verification and sequencing of ΔPgal and ΔgalE::Tlux
a lower case letters indicate single nucleotide substitutions in hisA, clpA and rpoS. Asterisks indicate deletion junctions or junctions between chromosomal sequence and synthetic sequence.
b Figure(s) where the indicated primers were used for constructions.
